# Supplementary material for: Development of Propofol-Encapsulated Liposomes and the Effect of Intranasal Administration on Bioavailability in Rabbits
Source: Pharmaceutics. 2025 Nov 9;17(11):1446. doi: 10.3390/pharmaceutics17111446 (PMC12655750; doi:10.3390/pharmaceutics17111446)
Supplement: Supplementary file 1 [file pharmaceutics-17-01446-s001.zip]

Archive with 8 entries (8 files):
- Figure S1.tiff
- Figure S2.tiff
- Table S1.xlsx
- Table S2.xlsx
- Table S3.xlsx
- Table S4.xlsx
- Table S5.xlsx
- Table S6.xlsx
