# Supplementary material for: Development of Propofol-Encapsulated Liposomes and the Effect of Intranasal Administration on Bioavailability in Rabbits
Source: Pharmaceutics. 2025 Nov 9;17(11):1446. doi: 10.3390/pharmaceutics17111446 (PMC12655750; doi:10.3390/pharmaceutics17111446)
Supplement: Supplementary file 1 [file pharmaceutics-17-01446-s001.zip › Table S1.xlsx]

## Sheet: A1
Table S1. Propofol encapsulation efficiency (%)
	Propofol encapsulation efficiency (%)
Sample 1	29.4389
Sample 2	43.0907
Sample 3	47.2315
Sample 4	35.2041
Mean	38.7413
SD	7.9592
