# Supplementary material for: Development of Propofol-Encapsulated Liposomes and the Effect of Intranasal Administration on Bioavailability in Rabbits
Source: Pharmaceutics. 2025 Nov 9;17(11):1446. doi: 10.3390/pharmaceutics17111446 (PMC12655750; doi:10.3390/pharmaceutics17111446)
Supplement: Supplementary file 1 [file pharmaceutics-17-01446-s001.zip › Table S2.xlsx]

## Sheet: A2
Table S2. Blood propofol concentrations after intravenous administration of the test solutions
After administration (min)	Propofol-encapsulated liposome solution concentratiions (mg/mL)				Non-encapsulated propofol formulation concentratiions (mg/mL)
0	0	0	0	0	0	0	0	0
1	678.168	1268.28	1556.32	1365.82	834.084	718.477	890.409	555.045
3	226.065	229.832	360.899	440.49	145.994	177.385	152.425	177.21
5	122.715	109.58	159.359	184.51	79.8392	97.7707	70.408	110.468
10	45.4532	47.4049	55.9465	75.2977	37.93	42.9494	38.5799	55.1439
30	14.2733	9.78081	16.8074	11.6146	8.59769	8.42067	10.0357	0
60	7.60723	0	0	0	0	0	0	0
"0" indicates a value below the limit of detection.
