# Supplementary material for: Development of Propofol-Encapsulated Liposomes and the Effect of Intranasal Administration on Bioavailability in Rabbits
Source: Pharmaceutics. 2025 Nov 9;17(11):1446. doi: 10.3390/pharmaceutics17111446 (PMC12655750; doi:10.3390/pharmaceutics17111446)
Supplement: Supplementary file 1 [file pharmaceutics-17-01446-s001.zip › Table S3.xlsx]

## Sheet: A3
Table S3. AUC0-60 for the test solutions after intravenous administration
Test solution	Propofol-encapsulated liposome solution concentratiions (ng·min/mL)	Non-encapsulated propofol formulation concentratiions (ng·min/mL)
Sample 1	2406.27	2013.7
Sample 2	2534.87	1924.12
Sample 3	3525.66	1887.46
Sample 4	3688.26	1893.75
Mean	3038.77	1929.76
SD	661.531	58.2022
AUC0-60: Area under the blood concentration-time curve from 0 to 60 minutes
