# Supplementary material for: Development of Propofol-Encapsulated Liposomes and the Effect of Intranasal Administration on Bioavailability in Rabbits
Source: Pharmaceutics. 2025 Nov 9;17(11):1446. doi: 10.3390/pharmaceutics17111446 (PMC12655750; doi:10.3390/pharmaceutics17111446)
Supplement: Supplementary file 1 [file pharmaceutics-17-01446-s001.zip › Table S4.xlsx]

## Sheet: A4
Table S4 Blood propofol concentrations after intranasal administration of the test solutions
After administration (min)	Propofol-encapsulated liposome solution concentratiions (mg/mL)				Non-encapsulated propofol formulation concentratiions (mg/mL)
3	42.8549	18.6179	34.0729	56.5665	8.01942	8.26011	13.8227	18.2738
5	34.2326	16.9306	27.3474	41.7365	0	0	10.253	0
10	23.8945	12.5891	14.0643	31.0921	0	0	0	0
30	8.1797	0	0	0	0	0	0	0
60	0	0	0	0	0	0	0	0
"0" indicates a value below the limit of detection.
