# Supplementary material for: Development of Propofol-Encapsulated Liposomes and the Effect of Intranasal Administration on Bioavailability in Rabbits
Source: Pharmaceutics. 2025 Nov 9;17(11):1446. doi: 10.3390/pharmaceutics17111446 (PMC12655750; doi:10.3390/pharmaceutics17111446)
Supplement: Supplementary file 1 [file pharmaceutics-17-01446-s001.zip › Table S5.xlsx]

## Sheet: A5
Table S5. AUC0-60 for the test solutions after intranasal administration
Test solution	Propofol-encapsulated liposome solution concentratiions (ng·min/mL)	Non-encapsulated propofol formulation concentratiions (ng·min/mL)
Sample 1	700.65	20.05
Sample 2	262.62	20.65
Sample 3	352.75	70.25
Sample 4	674.09	45.675
Mean	497.528	39.1562
SD	222.542	23.9224
AUC0-60: Area under the blood concentration-time curve from 0 to 60 minutes
