# Supplementary material for: Development of Propofol-Encapsulated Liposomes and the Effect of Intranasal Administration on Bioavailability in Rabbits
Source: Pharmaceutics. 2025 Nov 9;17(11):1446. doi: 10.3390/pharmaceutics17111446 (PMC12655750; doi:10.3390/pharmaceutics17111446)
Supplement: Supplementary file 1 [file pharmaceutics-17-01446-s001.zip › Table S6.xlsx]

## Sheet: A6
Table S6. Bioavailability for the test solutions after intranasal administration
Test solution	Propofol-encapsulated liposome solution concentratiions (%)	Non-encapsulated propofol formulation concentratiions (%)
Sample 1	23.057	1.03899
Sample 2	8.64231	1.07008
Sample 3	11.6083	3.64035
Sample 4	22.183	2.36687
Mean	16.3727	2.02907
SD	7.32343	1.23966
